# Supplementary material for: Absolute and Relative Agreement between the Current and Modified Brazilian Cardioprotective Nutritional Program Dietary Index (BALANCE DI) and the American Heart Association Healthy Diet Score (AHA-DS) in Post Myocardial Infarction Patients
Source: Nutrients. 2022 Mar 25;14(7):1378. doi: 10.3390/nu14071378 (PMC9002536; doi:10.3390/nu14071378)
Supplement: Supplementary file 1 [file nutrients-14-01378-s001.zip]

Archive with 1 entries (1 files):
- nutrients-1613481-supplementary.pdf
